# Supplementary material for: Detection and Molecular Characterization of Rotavirus Infections in Children and Adults with Gastroenteritis from Vojvodina, Serbia
Source: Microorganisms. 2022 Oct 17;10(10):2050. doi: 10.3390/microorganisms10102050 (PMC9607116; doi:10.3390/microorganisms10102050)
Supplement: Supplementary file 1 [file microorganisms-10-02050-s001.zip]

Archive with 1 entries (1 files):
- microorganisms-1917677-supplementary.pdf
